# Supplementary material for: Bisphenols exert detrimental effects on neuronal signaling in mature vertebrate brains
Source: Commun Biol. 2021 Apr 12;4:465. doi: 10.1038/s42003-021-01966-w (PMC8041872; doi:10.1038/s42003-021-01966-w)
Supplement: Supplementary file 3 — Supplementary Data 1 [file 42003_2021_1966_MOESM3_ESM.xlsx]

## Sheet: Tabelle1
Slope (V/ms)
Cntr	BPA (10 µg)	BPS (10 µg)	BPA (1 mg)	BPS (1 mg)
1.51	0.22	0.76	0.89	0.73
1.78	0.28	0.77	1.01	0.83
1.78	0.32	0.91	1.09	0.85
1.87	0.48	0.92	1.11	1.15
2.04	0.52	1.08	1.16	1.93
2.1	0.67	1.2	1.18	1.93
2.13	0.69	1.61	1.2	1.98
2.14	0.78	1.67	1.23	2.13
2.3	0.89	1.67	1.27	2.13
2.35	0.94	1.9	1.37	2.16
2.42	1.35	2.07	1.52	2.29
2.55	1.68		1.71
2.61
I1 (mV*ms)
Cntr	BPA (10 µg)	BPS (10 µg)	BPA (1 mg)	BPS (1 mg)
19.17	21.14	20.09	14.34	16
20.13	21.54	20.63	16.93	16.21
20.23	22.3	21.25	17.25	16.8
20.63	22.43	22.82	17.74	17.2
22.39	22.52	22.95	19.67	19.3
22.52	23.29	23.03	19.84	19.37
23.84	23.48	24.42	21.05	19.66
24.24	23.93	24.84	21.1	19.8
24.25	24.2	24.88	22.04	22.79
25.55	24.5	25.55	23.55	23.2
27.2	26.29	26.66	23.84	24.14
27.22	26.68		24.3
29.25
