# Supplementary material for: Bisphenols exert detrimental effects on neuronal signaling in mature vertebrate brains
Source: Commun Biol. 2021 Apr 12;4:465. doi: 10.1038/s42003-021-01966-w (PMC8041872; doi:10.1038/s42003-021-01966-w)
Supplement: Supplementary file 4 — Supplementary Data 2 [file 42003_2021_1966_MOESM4_ESM.xlsx]

## Sheet: Tabelle1
Amplitude (mV)
Cntr	BPA (10 µg)	BPS (10 µg)	BPA (1 mg)	BPS (1 mg)
4.23	7.06	5.53	8.13732	4.56781
5.5	7.97	6.78	8.8512	8.72
5.5	8	8.36	10.4536	9.02921
5.73	8.26	10.12	10.4958	9.35
6.88	9.54	10.67	10.746	9.89
6.94	10.15	11.15	11.4285	10.3586
7.11	10.23	11.43	11.4451	10.7249
7.11	10.23	13.24	11.471	10.89
7.11	10.73	13.88	11.7872	11.4778
7.12	11.3	14.04	12.0205	12.2931
7.12	11.6	14.56	13.8889	13.14
7.96	14.85		14.8567
10.21
Delay (ms)
Cntr	BPA (10 µg)	BPS (10 µg)	BPA (1 mg)	BPS (1 mg)
7.4	7.24	7.26	7.3	7.02
7.57	7.25	7.28	7.3	7.2
7.69	7.28	7.3	7.34	7.3
7.7	7.38	7.34	7.42	7.36
7.7	7.4	7.4	7.54	7.37
7.71	7.57	7.41	7.58	7.42
7.71	7.67	7.5	7.62	7.5
7.86	7.7	7.51	7.69	7.5
7.98	7.74	7.59	7.7	7.53
8.03	7.88	7.6	7.7	7.6
8.1	7.89	7.67	7.95	7.72
8.17	7.89		7.98
8.44
Slope (mV/ms)
Cntr	BPA (10 µg)	BPS (10 µg)	BPA (1 mg)	BPS (1 mg)
5.79	6.96	4.34	1.48	6.77
7.71	7.56	5.14	1.81	8.01
7.79	8.42	8.14	1.86	8.49
10	8.5	8.83	1.87	9.57
10.01	10.01	9.25	1.95	9.8
10.01	10.08	9.62	1.99	11.37
10.01	10.48	10.26	2.09	12.19
10.02	10.7	11.18	2.16	17.61
10.09	11.45	14.24	2.25	17.85
10.11	11.75	14.55	2.44	19.28
10.21	12.16	15.79	3.49	19.28
10.35	12.71		3.62
17.57
I1 (mV*ms)
Cntr	BPA (10 µg)	BPS (10 µg)	BPA (1 mg)	BPS (1 mg)
93.02	122.48	126.83	165.332	124.792
93.12	124.31	148.68	166.966	138.824
101.47	131.83	156.83	168.102	168.182
116.47	138.88	158.58	171.528	173.35
117.01	141.82	170.05	173.166	182.629
117.49	152.1	173.6	175.162	188.917
117.49	158.82	195.32	177.543	193.63
118.52	162.31	213.76	186.296	208.11
118.81	168.83	216.8	192.691	232.474
128.56	170.56	218.43	208.078	256.438
167.61	174.72	218.78	222.81	281.39
177.05	199.29		290.364
195.64
I2 (mV*ms)
Cntr	BPA (10 µg)	BPS (10 µg)	BPA (1 mg)	BPS (1 mg)
67.46	85.42	83.67	92.6225	103.27
68.46	88.86	98.6	101.381	105.16
90.42	104.34	106.38	107.418	114.945
91.35	111.28	112.07	107.728	115.26
103.16	112.7	118.33	110.267	116.387
103.74	115.34	119.22	113.799	119.22
104.73	117.59	126.82	119.889	142.814
104.91	118.39	131.86	124.829	148.497
105.02	119.65	133.4	137.629	153.14
106.8	120.9	135.29	139.022	189.643
117.4	128.96	170.07	144.086	197.52
121.53	135.72		175.122
142.42
I3 (mV*ms)
Cntr	BPA (10 µg)	BPS (10 µg)	BPA (1 mg)	BPS (1 mg)
55.1128	55.83	63.83	75.4778	77.25
55.8928	62.94	70.72	77.3469	79.3359
69.1478	77.73	77.6	78.6273	83.5368
72.8777	83.989	86.38	82.506	83.86
77.2037	87.1	89.77	85.0498	86.8859
79.9365	89.15	90.77	96.7378	90.8309
85.2095	90.5	92.36	97.3456	108.481
92.999	90.68	99.73	98.8128	114.85
93.1561	94.07	101.67	103.416	115.81
93.1583	94.12	104.93	103.791	137.4
93.287	96.61	142.88	111.747	139.026
93.6233	104.18		112.734
94.1511
I4 mV*ms)
Cntr	BPA (10 µg)	BPS (10 µg)	BPA (1 mg)	BPS (1 mg)
36.038	36.91	48.69	58.3571	39.04
36.38	40.14	53.58	58.7318	65.2237
47.6525	59.8	59.34	63.3743	67.86
48.3751	63.46	64.21	63.6	69.2057
51.6969	63.48	68.76	66.8526	70.4552
57.4575	67.18	71.84	71.6336	73.5352
66.1052	67.36	71.91	73.1015	77.939
68.682	67.5	76.66	73.4055	91.7529
87.63	68.51	79.45	76.2207	92.63
87.6667	70.76	86.84	85.654	97.7921
87.711	73.06	109.65	94.0948	106.42
87.7381	83.62		100.309
88.001
