# Supplementary material for: Bisphenols exert detrimental effects on neuronal signaling in mature vertebrate brains
Source: Commun Biol. 2021 Apr 12;4:465. doi: 10.1038/s42003-021-01966-w (PMC8041872; doi:10.1038/s42003-021-01966-w)
Supplement: Supplementary file 5 — Supplementary Data 3 [file 42003_2021_1966_MOESM5_ESM.xlsx]

## Sheet: Tabelle1
Amplitude (mV)
Cntr	BPA (10 µg)	BPS (10 µg)	BPA (1 mg)	BPS (1 mg)
6.93	0.6	0.83	4.21	1.65
7.33	0.69	1.23	4.3	2.06
10.12	0.77	1.25	5.72	2.47
10.27	1.75	1.43	5.83	2.7
10.51	2.57	1.69	5.96	3.86
11.47	2.79	2.51	6.12	4.98
11.5	2.99	3.54	6.42	6.92
11.5	3.01	3.6	6.99	6.97
	3.46	4.54	7.79	8.31
	3.72	6.59	8.14	9.82
	4.65	8.27	8.49	11.92
	4.87		8.91
Slope (mV/ms)
Cntr	BPA (10 µg)	BPS (10 µg)	BPA (1 mg)	BPS (1 mg)
1.74	2.34	2.38	0.25	0.82
2.61	2.41	2.5	0.27	1.06
3.29	2.47	2.77	0.31	1.96
3.64	2.61	2.78	0.31	2.58
3.67	2.74	3.23	0.31	2.74
3.71	2.75	3.64	0.31	2.74
3.71	2.78	3.7	0.33	2.83
4.43	3.07	4.64	0.39	3.63
	3.2	4.84	0.39	3.71
	3.27	5.23	0.42	3.97
	3.38	5.91	0.44	4.1
	4.32		0.44
I1 (mV*ms)
Cntr	BPA (10 µg)	BPS (10 µg)	BPA (1 mg)	BPS (1 mg)
328.59	92.05	95.07	182.11	97.16
339.76	97.55	111.48	213.93	118.54
365.07	106.86	121.09	237.41	169.16
397.76	113.08	122.4	249.04	183.5
398.31	126.01	125.49	316.54	247.11
398.39	165.57	150.9	320.07	249.96
407.97	173.52	158.88	430.79	287.16
560.4	195.35	159.86	432.45	302.67
	230.48	195.22	454.33	360.49
	249.86	299.35	487.94	376.25
	328.91	357.06	528.25	525.35
	450.02		633.89
I2 (mV*ms)
Cntr	BPA (10 µg)	BPS (10 µg)	BPA (1 mg)	BPS (1 mg)
285.16	47.7	47.09	74.17	49.09
292.22	47.77	51.86	119.19	90.87
331.03	53.96	53.38	129.89	94.16
349.42	55.85	57.64	213.7	96.78
364.87	62.01	67.97	228.46	129.91
384.17	69.78	70.08	296.95	132.24
423.87	97.63	70.54	311.6	156.68
584.51	104.99	94.93	344.01	172.06
	280.22	127.33	367.08	233.69
	280.33	203.43	393.6	368.59
	396.7	345.5	460.86	622.27
	425.36		558.89
I3 (mV*ms)
Cntr	BPA (10 µg)	BPS (10 µg)	BPA (1 mg)	BPS (1 mg)
173.92	32.76	32.79	50.46	36.79
174.03	34.05	35.85	73.99	59.64
174.58	35.94	39.9	143.91	64.04
207.15	38.22	40.89	200.62	78.53
207.16	45.03	43.11	204.06	82.8
274.19	47.36	52.41	227.83	88.78
279.88	76.6	52.87	257.25	100.08
466.83	78.56	64.14	279.19	248.83
	258.66	165.8	302.13	255.35
	303.3	192.95	347.71	368.05
	315.18	323	390.04	480.32
	417.03		478.63
I4 (mV*ms)
Cntr	BPA (10 µg)	BPS (10 µg)	BPA (1 mg)	BPS (1 mg)
105.23	28.82	22.72	42.66	28.88
105.45	29.98	32.99	45.95	41.79
106	30.86	33.71	131.84	43.99
148.58	37.47	34.7	138.51	44.72
148.58	46.97	35.21	141.64	52.48
168.25	51.43	38.61	171.78	61.15
221.54	64.01	46.38	178.57	62.32
303.51	77	49.57	184.23	151.82
	163	129.89	186.55	281.87
	165.36	201.62	219.87	282.85
	185.41	304.91	223.48	285.74
	336.34		267.07
